# Supplementary material for: Localized Response of De Novo Terpenoid Emissions Through the Jasmonate Signaling Cascade in Two Main European Tree Species
Source: Physiol Plant. 2025 Jul 31;177(4):e70432. doi: 10.1111/ppl.70432 (PMC12311559; doi:10.1111/ppl.70432)
Supplement: Supplementary file 2 — Table S1: Gas exchange parameters. [file PPL-177-e70432-s001.xlsx]

## Sheet: Tabelle1
		A: Gas exchange of Picea abies
				control vs. local (n = 5)											control vs. ISR (JA to root) (n = 6)											control vs. ISR (JA to shoot) (n=6)
ID	Compound_ID	Parameter		control			local			estimate	T	p			control			ISR (JA to root)			estimate	T	p			control			ISR (JA to shoot)			estimate	T	p
1	GC_1	assimilation rate (µmol m-2 s-1)		2.59108	±	0.358851	1.01761	±	0.271516	-1.42141	-10.9182	< 0.001	***		1.76836	±	0.227265	1.73927	±	0.368183	-0.0884579	-0.505311	0.648			2.34031	±	0.190122	1.89381	±	0.289783	-0.4465	-2.30875	0.069
3	GC_3	stomatal conductance (mmol m-2 s-1)		30.6646	±	4.97334	15.2956	±	2.89394	-14.2064	-7.63832	0.00158	**		19.7959	±	1.41136	17.5977	±	2.51694	-2.03622	-1.61863	0.204			29.2833	±	3.74527	23.7302	±	4.9349	-5.55319	-2.20022	0.0791
4	GC_4	root respiration rate (nmol g-1 s-1)		0.531604	±	0.09629	0.409488	±	0.0699155	-0.122117	-1.46322	0.203			0.331046	±	0.074553	0.331405	±	0.0748755	0.00748421	0.10432	0.923			0.510116	±	0.0739867	0.489766	±	0.0736222	-0.0203505	-0.339506	0.748
		B: Gas exchange of Fagus sylvatica
				control vs. local (n=6)											control vs. ISR (JA to root) (n=6)											control vs. ISR (JA to shoot) (n=6)
ID	Compound_ID	Parameter		control			local			estimate	T	p			control			ISR (JA to root)			estimate	T	p			control			ISR (JA to shoot)			estimate	T	p
1	GC_1	assimilation rate (µmol m-2 s-1)		2.10668	±	0.528381	1.95153	±	0.487432	-0.155147	-0.49398	0.642			2.10051	±	0.370476	2.24677	±	0.50623	0.14626	0.525889	0.621			2.237	±	0.589442	1.28673	±	0.553017	-0.950266	-1.23103	0.273
3	GC_3	stomatal conductance (mmol m-2 s-1)		17.7179	±	2.42646	15.5136	±	2.55879	-2.20432	-1.98891	0.103			20.7806	±	1.17375	18.0198	±	3.3127	-2.76072	-0.864305	0.427			18.6238	±	3.42971	9.75536	±	4.94255	-8.86841	-1.79225	0.133
4	GC_4	root respiration rate (nmol g-1 s-1)		0.362174	±	0.0754227	0.217271	±	0.0949596	-0.121327	-1.6311	0.201			0.497715	±	0.0741723	0.384217	±	0.107825	-0.113498	-2.91847	0.0331	*		0.525813	±	0.174645	0.289431	±	0.158963	-0.236382	-4.26815	0.00795	*
		ISR = induced systemic resistance
		Significance levels of p < 0.05 (*), p < 0.01 (**) and p < 0.001 (***) were applied
