# Supplementary material for: Localized Response of De Novo Terpenoid Emissions Through the Jasmonate Signaling Cascade in Two Main European Tree Species
Source: Physiol Plant. 2025 Jul 31;177(4):e70432. doi: 10.1111/ppl.70432 (PMC12311559; doi:10.1111/ppl.70432)
Supplement: Supplementary file 3 — Table S2: Terpenoid emission rates. [file PPL-177-e70432-s004.xlsx]

## Sheet: Tabelle1
		A: VOC emissions from spruce needles
				control vs. local (n=5)											control vs. ISR (JA to root) (n=6)											control vs. ISR (JA to shoot) (n=6)
ID	Compound_ID	compound name		control			local			estimate	T	p			control			ISR (JA to root)			estimate	T	p			control			ISR (JA to shoot)			estimate	T	p
1	GC_1	isoprene		0.0461281	±	0.0249724	0.130402	±	0.0373947	0.0574796	7.55517	0.00164	**		0.0328606	±	0.00549783	0.0396982	±	0.00884877	0.00683759	1.27125	0.26			0.0303825	±	0.0102519	0.0321178	±	0.0125575	0.00173522	0.473309	0.656
2	GC_2	monoterpenes		0.0201392	±	0.00896489	0.21762	±	0.0758426	0.149584	2.36827	0.077			0.026735	±	0.00854365	0.0298227	±	0.00625457	0.00308777	0.50926	0.632			0.0350943	±	0.0186625	0.0395592	±	0.0232036	0.00446487	0.933587	0.393
3	GC_3	oxygenated monoterpenes		0.284743	±	0.172134	1.34791	±	0.483364	0.730315	2.82247	0.0477	*		0.110888	±	0.024444	0.137777	±	0.03732	0.0268882	0.991761	0.367			0.206337	±	0.115808	0.214334	±	0.131155	0.00799732	0.375766	0.723
4	GC_4	sesquiterpenes		0.452653	±	0.158306	14.4649	±	5.73959	8.45635	4.82164	0.00851	**		1.42267	±	0.545226	2.02632	±	1.08603	0.603644	0.868184	0.425			1.03458	±	0.403284	0.713491	±	0.253917	-0.321093	-1.51017	0.191
5	GC_5	oxygenated sesquiterpenes		0.00599829	±	0.00178149	0.0913121	±	0.0439656	0.0421171	4.11445	0.0147	*		0.00905179	±	0.00544183	0.0134346	±	0.00705221	0.00438283	1.60732	0.169			0.00578462	±	0.00345012	0.00668031	±	0.00273973	0.000895696	0.212791	0.84
		total terpenes		0.809662	±	0.231047	16.2522	±	6.27522	9.43585	4.61505	0.00992	**		1.60221	±	0.567599	2.24705	±	1.12009	0.644841	0.902532	0.408			1.31218	±	0.529536	1.00618	±	0.414092	-0.306	-1.39064	0.223
		B: VOC emissions from spruce roots
				control vs. local (n=6)											control vs. ISR (JA to root) (n=6)											control vs. ISR (JA to shoot) (n=6)
ID	Compound_ID	compound name		control			local			estimate	T	p			control			ISR (JA to root)			estimate	T	p			control			ISR (JA to shoot)			estimate	T	p
1	GC_1	isoprene		0.000396109	±	0.000157797	0.000348169	±	0.000161932	-4.79406e-05	-0.746204	0.489			0.000483213	±	0.000159557	0.000150197	±	7.92135e-05	-0.000333016	-3.52625	0.0168	*		0.000665709	±	0.000223837	0.000945317	±	0.000298043	0.000279608	0.665749	0.535
2	GC_2	monoterpenes		0.00232956	±	0.000358512	0.00459722	±	0.000954293	0.00226765	2.72657	0.0414	*		0.00395689	±	0.00172964	0.00269905	±	0.001008	-0.00125783	-1.01553	0.356			0.00247783	±	0.000738594	0.00304292	±	0.000654945	0.000565097	0.614405	0.566
3	GC_3	oxygenated monoterpenes		0.00246037	±	0.00120564	0.0033838	±	0.00155003	0.000923429	0.482447	0.65			0.00812923	±	0.00303553	0.00924119	±	0.00446493	0.00111195	0.468329	0.659			0.0214901	±	0.00616032	0.0232303	±	0.00902064	0.00174013	0.387093	0.715
4	GC_4	sesquiterpenes		0.0150579	±	0.00487278	0.0107477	±	0.00569826	-0.00431012	-0.937789	0.391			0.0196799	±	0.00956656	0.0154675	±	0.00799425	-0.00421238	-1.6332	0.163			0.0272207	±	0.00945884	0.187544	±	0.123815	0.160324	1.26053	0.263
5	GC_5	oxygenated sesquiterpenes		0.00244768	±	0.00193753	0.000583472	±	0.000424837	-0.00186421	-0.882913	0.418			0.000896681	±	0.000465061	0.00162168	±	0.00125781	0.000725001	0.520407	0.625			0.00109246	±	0.000681261	0.00234262	±	0.00136823	0.00125016	1.69503	0.151
		total terpenes		0.020974	±	0.00628026	0.0184897	±	0.00742571	-0.00248433	-0.370717	0.726			0.0329224	±	0.00923385	0.0273484	±	0.00764649	-0.005574	-1.86908	0.121			0.0507122	±	0.0134569	0.216462	±	0.134611	0.16575	1.22589	0.275
		C: VOC emissions from beech leaves
				control vs. local (n=6)											control vs. ISR (JA to root) (n=6)											control vs. ISR (JA to shoot) (n=6)
		compound name		control			local			estimate	T	p			control			ISR (JA to root)			estimate	T	p			control			ISR (JA to shoot)			estimate	T	p
2	GC_2	monoterpenes		0.0236758	±	0.0171535	0.0255153	±	0.0141711	0.00183952	0.517148	0.627			0.00392007	±	0.000893212	0.00240149	±	0.000671468	-0.00151858	-3.08901	0.0272	*		0.0153441	±	0.0112397	0.0134213	±	0.00790383	-0.00192287	-0.341095	0.747
3	GC_3	oxygenated monoterpenes		0.17171	±	0.0237967	0.172502	±	0.039595	0.00079233	0.0409723	0.969			0.0653335	±	0.0129583	0.0355732	±	0.00764755	-0.0297603	-3.22038	0.0235	*		0.0645133	±	0.0192187	0.0241709	±	0.0061167	-0.0403424	-1.81161	0.13
4	GC_4	sesquiterpenes		0.890011	±	0.460955	3.55434	±	1.06215	2.66433	3.37638	0.0198	*		0.458286	±	0.116325	0.176013	±	0.0418902	-0.282273	-3.59953	0.0156	*		0.220436	±	0.0715095	0.140985	±	0.0403099	-0.0794513	-2.31869	0.0682
5	GC_5	oxygenated sesquiterpenes		0.0122683	±	0.0039592	0.0316223	±	0.00827193	0.019354	3.68032	0.0143	*		0.00600383	±	0.00399523	0.00422314	±	0.00287232	-0.00178069	-1.22836	0.274			0.00219018	±	0.00209115	0.00801116	±	0.00256654	0.00582098	1.41043	0.217
		total terpenes		1.09766	±	0.463058	3.78398	±	1.07943	2.68632	3.38947	0.0195	*		0.533543	±	0.12707	0.218211	±	0.047824	-0.315332	-3.71161	0.0138	*		0.302484	±	0.0799891	0.186588	±	0.0339165	-0.115896	-2.20747	0.0784
		D: VOC emissions from beech roots
				control vs. local (n=6)											control vs. ISR (JA to root) (n=6)											control vs. ISR (JA to shoot) (n=6)
		compound name		control			local			estimate	T	p			control			ISR (JA to root)			estimate	T	p			control			ISR (JA to shoot)			estimate	T	p
2	GC_2	monoterpenes		3.63212e-05	±	1.62481e-05	2.53559e-05	±	4.96554e-06	-1.09653e-05	-0.662067	0.537			4.06198e-05	±	1.17832e-05	3.1793e-05	±	9.84398e-06	-8.82684e-06	-1.07017	0.333			0.000120791	±	4.11257e-05	9.87414e-05	±	2.8632e-05	-2.20492e-05	-0.884896	0.417
3	GC_3	oxygenated monoterpenes		0.00232136	±	0.00071667	0.00364462	±	0.000854908	0.00132325	1.6371	0.163			0.00522043	±	0.00141351	0.00599493	±	0.000618047	0.000774498	0.609968	0.569			0.00875319	±	0.00312142	0.0127166	±	0.00473531	0.00396345	1.34425	0.237
4	GC_4	sesquiterpenes		0.00607441	±	0.0019857	0.00472812	±	0.00158987	-0.00134629	-0.779942	0.471			0.00522044	±	0.00135479	0.00303488	±	0.00174453	-0.00218556	-1.53501	0.185			0.0134361	±	0.00554041	0.0103798	±	0.00518567	-0.00305636	-2.85353	0.0357	*
5	GC_5	oxygenated sesquiterpenes		0.000747595	±	0.000302468	0.000666536	±	0.000253486	-8.10588e-05	-0.333187	0.753			0.00065834	±	0.000355038	0.000577495	±	0.000264611	-8.08455e-05	-0.258092	0.807			0.00203258	±	0.0010397	0.000578294	±	0.000512233	-0.00145429	-2.42864	0.0595
		total terpenes		0.00866041	±	0.00249262	0.00786032	±	0.00255459	-0.000800095	-0.456027	0.667			0.00940942	±	0.0019266	0.00882219	±	0.00180504	-0.000587233	-0.299313	0.777			0.0236751	±	0.00944814	0.02307	±	0.0104264	-0.000605104	-0.155325	0.883
		ISR = induced systemic resistance
		Significance levels of p < 0.05 (*), p <0.01 (**) and p < 0.001 (***) were applied
		unit: nmol g DW -1 h-1
		Please note, that measurements from 7 to 10 a.m. were used for statistical evaluation
