# Supplementary material for: Localized Response of De Novo Terpenoid Emissions Through the Jasmonate Signaling Cascade in Two Main European Tree Species
Source: Physiol Plant. 2025 Jul 31;177(4):e70432. doi: 10.1111/ppl.70432 (PMC12311559; doi:10.1111/ppl.70432)
Supplement: Supplementary file 4 — Table S3: Terpenoid contents. [file PPL-177-e70432-s002.xlsx]

## Sheet: Tabelle1
		A: Terpenoid content in spruce needles
									control vs. local (n=6)											control vs. ISR (JA to root) (n=6)											control vs. ISR (JA to shoot) (n=6)
ID	Compound_ID	compound name	chemical class	m/z	CAS#	match factor	RT		control *			local			estimate	T	p			control			ISR (JA to root)			estimate	T	p			control			ISR (JA to shoot)			estimate	T	p
1	GC_1	α-pinene	MT	93	80-56-8	98.4	9.616		109.146	±	11.6529	111.633	±	12.5738	2.48687	0.23321	0.825			108.889	±	9.15939	109.225	±	9.26057	0.335577	0.0211242	0.984			109.146	±	11.6529	125.529	±	11.917	16.3828	2.4446	0.0583
2	GC_2	camphene	MT	93	79-92-5	98.1	9.912		134.268	±	15.1488	138.998	±	19.5921	4.72988	0.352887	0.739			127.351	±	12.2435	129.1	±	13.2854	1.74916	0.0927049	0.93			134.268	±	15.1488	136.534	±	12.1812	2.26651	0.262584	0.803
3	GC_3	sabinene	MT	93	3387-41-5	96.5	10.232		13.2103	±	3.12643	12.6738	±	2.62516	-0.536556	-0.258831	0.806			21.1561	±	4.80905	19.5276	±	5.30455	-1.62856	-0.724294	0.501			13.2103	±	3.12643	13.5041	±	3.4378	0.293765	0.20305	0.847
4	GC_4	β-pinene	MT	93	127-91-3	96.7	10.377		69.098	±	35.6387	99.795	±	49.0939	30.697	1.28523	0.255			57.5207	±	18.826	79.3246	±	28.0425	21.8039	1.62469	0.165			69.098	±	35.6387	89.8513	±	38.5297	20.7533	2.65516	0.0451	*
5	GC_5	limonene	MT	68	138-86-3	98.1	11.1		389.819	±	44.2818	387.765	±	62.9769	-2.0541	-0.0642037	0.951			280.051	±	53.2431	269.54	±	65.4432	-10.5114	-0.238329	0.821			389.819	±	44.2818	375.78	±	57.9986	-14.0388	-0.587723	0.582
6	GC_6	eucalyptol	MT	154	470-82-6	94.9	11.176		55.8957	±	14.2978	57.6878	±	13.933	1.79218	0.299448	0.777			81.7365	±	18.8188	77.2168	±	19.5666	-4.51969	-1.05904	0.338			55.8957	±	14.2978	58.1041	±	17.161	2.20845	0.449736	0.672
7	GC_7	trans-sabinene hydrate	MT	71	17699-16-0	90.8	11.721		3.7701	±	1.00139	4.38298	±	1.00917	0.612884	1.01794	0.355			6.07258	±	1.33186	5.70134	±	1.70979	-0.371236	-0.802964	0.458			3.7701	±	1.00139	4.29139	±	1.36681	0.521295	0.601515	0.574
8	GC_8	α-terpinolene	MT	136	586-62-9	96.9	11.906		6.64343	±	1.38297	6.28658	±	1.31618	-0.356852	-0.498952	0.639			6.02172	±	2.1031	5.11415	±	1.69422	-0.907564	-0.384736	0.716			6.64343	±	1.38297	5.45872	±	1.13967	-1.18471	-1.53856	0.185
9	GC_9	fenchol	MT	81	1632-73-1	88.4	12.409		2.32456	±	0.760555	2.70501	±	1.03706	0.380453	0.786687	0.467			2.93129	±	0.575963	2.47749	±	0.453564	-0.453801	-0.857931	0.43			2.32456	±	0.760555	2.22223	±	0.902367	-0.102327	-0.266505	0.8
11	GC_11	(+)-2-bornanone	MT	95	464-49-3	98.1	12.832		48.6146	±	13.5946	51.2387	±	15.6515	2.62411	0.397674	0.707			54.031	±	19.4723	41.0174	±	18.615	-13.0136	-0.875371	0.421			48.6146	±	13.5946	46.5772	±	16.4041	-2.03734	-0.188655	0.858
13	GC_13	isoborneol	MT	95	124-76-5	85.2	13.044		5.48621	±	1.3534	5.47154	±	1.59969	-0.0146678	-0.0208737	0.984			6.39224	±	1.16125	5.85131	±	1.26507	-0.540932	-0.704231	0.513			5.48621	±	1.3534	5.48594	±	1.6355	-0.000272971	-0.000435304	1
14	GC_14	borneol	MT	95	464-45-9	97	13.139		108.819	±	28.3922	114.66	±	34.0966	5.84064	0.341842	0.746			207.791	±	51.0445	171.383	±	54.9162	-36.4087	-1.21298	0.279			108.819	±	28.3922	112.141	±	39.8684	3.32193	0.202748	0.847
15	GC_15	α-terpineol	MT	136	98-55-5	97.7	13.515		17.5406	±	5.02859	18.0133	±	5.75531	0.472685	0.176606	0.867			24.9895	±	7.74073	23.8438	±	9.68675	-1.14567	-0.543787	0.61			17.5406	±	5.02859	15.9464	±	5.20498	-1.59426	-0.519263	0.626
16	GC_16	fenchyl acetate	MT	136	13851-11-1	94.1	13.636		9.48393	±	1.50906	9.17502	±	1.37528	-0.308911	-0.68553	0.523			8.76531	±	1.68493	8.57666	±	1.75016	-0.188644	-0.11184	0.915			9.48393	±	1.50906	10.4062	±	1.47981	0.922307	1.31481	0.246
17	GC_17	2-cyclohexen-1-one, 3-methyl-6-(1-methylethyl)-	MT	110	89-81-6	94.8	14.328		20.5881	±	10.5738	24.8898	±	13.072	4.30177	1.17191	0.294			3.51911	±	2.51636	2.05227	±	1.45523	-1.46685	-0.714294	0.507			20.5881	±	10.5738	14.6587	±	9.50927	-5.92934	-0.899652	0.41
18	GC_18	bornyl acetate	MT	95	5655-61-8	97.9	14.495		504.61	±	44.9871	504.389	±	43.8743	-0.220914	-0.0116396	0.991			473.068	±	102.215	451.119	±	96.321	-21.9492	-0.192058	0.855			504.61	±	44.9871	506.955	±	45.4517	2.34483	0.103506	0.922
19	GC_19	α-terpinene	MT	121	99-86-5	83.2	15.074		5.9026	±	1.58518	5.57076	±	2.44469	-0.331846	-0.17241	0.87			5.69038	±	1.72101	1.89332	±	1.10827	-3.79706	-1.81629	0.129			5.9026	±	1.58518	6.94957	±	2.14264	1.04697	0.536371	0.615
20	GC_20	α-terpinyl acetate	MT	121	80-26-2	94.8	15.177		75.0349	±	21.5787	77.4994	±	21.1663	2.46456	0.300702	0.776			91.2018	±	16.2381	77.7598	±	14.3937	-13.442	-1.81704	0.129			75.0349	±	21.5787	75.4923	±	25.0772	0.457449	0.0587358	0.955
22	GC_22	β-elemene	SQT	161	515-13-9	89.2	15.623		2.66383	±	0.369769	2.52874	±	0.37896	-0.135086	-0.856551	0.431			2.62712	±	0.291181	2.44311	±	0.31368	-0.184008	-0.465191	0.661			2.66383	±	0.369769	2.27927	±	0.241362	-0.384559	-2.52485	0.0529
23	GC_23	α-patchoulene	SQT	161	560-32-7	67.2	15.887		6.6474	±	0.678665	6.80302	±	0.757992	0.155619	0.453494	0.669			5.76933	±	1.45775	6.94517	±	2.11398	1.17584	0.677861	0.528			6.6474	±	0.678665	7.04542	±	0.807795	0.398017	0.358554	0.735
24	GC_24	germacrene D	SQT	161	23986-74-5	82.8	16.125		1.53819	±	0.460196	0.821025	±	0.387916	-0.717169	-2.11946	0.0876			0.657085	±	0.30633	0.494041	±	0.285446	-0.163044	-1.10829	0.318			1.53819	±	0.460196	1.08129	±	0.43526	-0.4569	-0.551557	0.605
25	GC_25	2-undecanone	MT	58	112-12-9	77	16.165		4.70782	±	0.983633	5.13229	±	1.12967	0.424471	0.840069	0.439			4.42942	±	0.521706	3.79477	±	0.386829	-0.634651	-1.16705	0.296			4.70782	±	0.983633	4.33748	±	1.37579	-0.370335	-0.549005	0.607
26	GC_26	β-cubebene	SQT	161	13744-15-5	88.3	16.422		14.0562	±	3.10043	13.332	±	2.78927	-0.724129	-1.10824	0.318			12.3975	±	3.87951	11.3689	±	3.3068	-1.02862	-0.28611	0.786			14.0562	±	3.10043	11.335	±	2.52334	-2.72122	-2.05326	0.0952
27	GC_27	γ-cadinene	SQT	161	39029-41-9	96.4	16.614		26.8774	±	4.66543	21.3758	±	4.77535	-5.50156	-1.91985	0.113			18.2383	±	3.59192	16.5099	±	3.88185	-1.72837	-0.67782	0.528			26.8774	±	4.66543	18.1431	±	4.05278	-8.73426	-2.13671	0.0857
28	GC_28	α-muurolene	SQT	105	31983-22-9	86.2	16.781		4.80512	±	0.909151	3.07515	±	1.18523	-1.72997	-2.58412	0.0492	*		2.81637	±	0.69924	2.70054	±	0.556361	-0.115827	-0.348607	0.742			4.80512	±	0.909151	2.67025	±	0.752361	-2.13486	-2.29808	0.0699
31	GC_31	δ-cadinol	SQT	161	36564-42-8	84.4	17.443		6.40132	±	1.13913	4.53505	±	1.34422	-1.86628	-2.84381	0.0361	*		4.29291	±	0.732059	3.73191	±	0.644237	-0.560999	-1.40139	0.22			6.40132	±	1.13913	3.61399	±	0.660121	-2.78734	-2.49664	0.0547
35	GC_35	neophytadiene	DT	68	504-96-1	98.6	18.209		49.6491	±	11.7933	41.0931	±	12.8225	-8.55605	-1.29768	0.251			26.2868	±	1.70492	31.6712	±	3.82179	5.38442	1.92152	0.113			49.6491	±	11.7933	27.4668	±	3.50332	-22.1824	-2.06005	0.0944
36	GC_36	3,7,11,15-tetramethyl-2-hexadecen-1-ol	DT	82	102608-53-7	88.2	18.322		30.5602	±	7.61263	27.2358	±	10.3583	-3.32448	-0.600773	0.574			15.321	±	1.33785	18.9835	±	3.03321	3.66248	1.79645	0.132			30.5602	±	7.61263	16.285	±	2.07211	-14.2752	-1.93819	0.11
38	GC_38	phytol	DT	95	150-86-7	89.8	18.394		24.4714	±	6.32498	20.0533	±	7.39691	-4.41812	-1.39644	0.221			13.6555	±	2.00424	16.4196	±	2.16686	2.76407	2.87868	0.0346	*		24.4714	±	6.32498	11.7771	±	1.67312	-12.6943	-2.17875	0.0812
41	GC_41	ent-pimara-8(14),15-diene	DT	137	19882-10-1	73	19.072		387.159	±	60.4593	405.558	±	61.6165	18.3988	0.476832	0.654			265.675	±	57.2326	213.71	±	46.3606	-51.9652	-2.7176	0.0419	*		387.159	±	60.4593	359.788	±	36.9715	-27.3708	-0.579822	0.587
42	GC_42	cembrene	DT	79	1898-13-1	86.8	19.157		115.477	±	38.8104	143.712	±	33.8692	28.2353	1.07467	0.332			108.218	±	22.1972	87.954	±	17.9768	-20.2639	-2.74959	0.0403	*		115.477	±	38.8104	146.765	±	15.5203	31.2886	0.88622	0.416
43	GC_43	pimara-8,15-diene	DT	257	55255-56-6	74.3	19.222		171.471	±	27.0056	158.738	±	39.8622	-12.7325	-0.374347	0.723			100.388	±	26.4053	85.8259	±	22.6071	-14.5623	-0.688703	0.522			171.471	±	27.0056	158.331	±	16.5935	-13.1392	-0.642664	0.549
44	GC_44	epimanoyl oxide	DT	275	1227-93-6	79	19.278		2.3032	±	1.30793	2.3567	±	1.58236	0.0534979	0.151993	0.885			10.6327	±	7.91482	9.41498	±	7.68777	-1.21767	-0.445142	0.675			2.3032	±	1.30793	1.9859	±	1.13318	-0.317297	-0.489721	0.645
45	GC_45	13-epimanool	DT	137	1438-62-6	98	19.368		412.879	±	64.4671	432.476	±	65.6306	19.5971	0.479442	0.652			363.574	±	47.0653	307.203	±	50.6325	-56.3708	-2.83784	0.0363	*		412.879	±	64.4671	383.476	±	39.4099	-29.4036	-0.584883	0.584
46	GC_46	dimethyl ester of 6,8-dimethyloxepino[4,5-d]pyridazine-1,4-dicarboxylic acid	DT	276	58725-71-6	51.4	19.373		1.1287	±	0.179774	1.14197	±	0.182907	0.0132641	0.11036	0.916			0.986533	±	0.141881	0.783695	±	0.159029	-0.202838	-2.76712	0.0395	*		1.1287	±	0.179774	1.01787	±	0.12626	-0.110829	-0.72552	0.501
47	GC_47	α-bisabolol	SQT	204	515-69-5	75.3	19.561		0.986928	±	0.358619	0.714551	±	0.280839	-0.272378	-1.21917	0.277			0.452644	±	0.115813	0.463937	±	0.151532	0.0112934	0.134263	0.898			0.986928	±	0.358619	0.431158	±	0.0671719	-0.555771	-1.50273	0.193
53	GC_53	epimanoyl oxide	DT	269	13601-88-2	80.6	20.484		3.41458	±	0.509058	3.38021	±	0.526838	-0.0343686	-0.254908	0.809			4.36389	±	0.96124	3.83348	±	0.826192	-0.530406	-2.13736	0.0856			3.41458	±	0.509058	3.80326	±	0.936798	0.388681	0.742741	0.491
		total terpenes							2847.45	±	191.01	2926.9	±	292.949	79.4451	0.367529	0.728			2527.96	±	243.875	2304.97	±	255.418	-222.987	-1.03192	0.349			2847.45	±	191.01	2767.52	±	271.729	-79.9311	-0.362128	0.732
		B: Terpenoid content in spruce roots
									control vs. local (n=6)											control vs. ISR (JA to root) (n=6)											control vs. ISR (JA to shoot) (n=6)
ID	Compound_ID	compound name	chemical class	m/z	CAS#	match factor	RT		control			local			estimate	T	p			control			ISR (JA to root)			estimate	T	p			control			ISR (JA to shoot)			estimate	T	p
1	GC_1	α-pinene	MT	93	80-56-8	97.7	9.616		8.31632	±	3.43352	44.935	±	7.78002	36.6187	5.71991	0.00228	**		8.31632	±	3.43352	35.8445	±	9.71843	27.5282	2.76311	0.0397	*		21.554	±	11.5184	46.968	±	9.74461	25.414	1.95563	0.108
2	GC_2	camphene	MT	93	79-92-5	94.7	9.914		3.12635	±	1.12397	15.137	±	2.1616	12.0107	5.50335	0.00271	**		3.12635	±	1.12397	11.9135	±	3.1095	8.78712	3.02298	0.0293	*		7.28097	±	3.75267	15.596	±	2.4772	8.31508	1.98573	0.104
3	GC_3	m-cymene	MT	119	535-77-3	87.2	10.272		3.76843e-09	±	1.45853e-10	0.138913	±	0.0985356	0.138913	1.40978	0.218			3.76843e-09	±	1.45853e-10	5.09171e-09	±	1.36728e-09	1.32327e-09	1.05918	0.338			0.216196	±	0.166906	0.340324	±	0.145222	0.124128	0.683599	0.525
4	GC_4	β-pinene	MT	93	127-91-3	97.7	10.368		9.81559	±	4.82868	43.8613	±	9.491	34.0457	4.32538	0.00753	**		9.81559	±	4.82868	42.2055	±	10.369	32.3899	3.99005	0.0104	*		19.848	±	9.31135	45.0721	±	12.6752	25.2241	1.56482	0.178
6	GC_6	β-cis-ocimene	MT	93	3338-55-4	83.6	10.8		3.57348	±	2.06671	4.24977	±	2.02284	0.676284	0.395387	0.709			3.57348	±	2.06671	3.17023	±	1.49826	-0.403255	-0.174611	0.868			0.651803	±	0.651803	3.53421	±	2.2368	2.88241	1.54055	0.184
9	GC_9	bornyl acetate	MT	95	76-49-3	79.1	14.671		0.147545	±	0.0493707	1.60794	±	0.801244	1.4604	1.88425	0.118			0.147545	±	0.0493707	0.248969	±	0.126468	0.101424	0.747897	0.488			0.377235	±	0.141963	0.521179	±	0.117807	0.143944	0.873986	0.422
10	GC_10	α-longipinene	SQT	119	5989-08-2	85.9	15.426		0.035887	±	0.0247932	0.132931	±	0.0567283	0.0970438	2.96001	0.0315	*		0.035887	±	0.0247932	0.12101	±	0.0686768	0.0851225	1.89046	0.117			0.0360775	±	0.0189415	0.119824	±	0.0379744	0.0837466	1.77532	0.136
15	GC_15	epimanoyl oxide	DT	275	1227-93-6	84.2	19.34		0.0632667	±	0.0290517	0.391636	±	0.150302	0.32837	2.6252	0.0468	*		0.0632667	±	0.0290517	0.398837	±	0.156595	0.335571	2.17024	0.0821			0.145123	±	0.0809315	0.433955	±	0.134555	0.288833	1.78982	0.133
		total terpenes							25.0784	±	9.23654	110.454	±	16.6985	85.376	6.31312	0.00147	**		25.0784	±	9.23654	93.9025	±	20.6743	68.8241	3.8148	0.0124	*		50.1094	±	23.8935	112.586	±	25.4014	62.4763	1.83485	0.126
		C: Terpenoid content in beech leaves
									control vs. local (n=3)											control vs. ISR (JA to root) (n=6)											control vs. ISR (JA to shoot) (n=3)
		compound name	chemical class	m/z	CAS#	match factor	RT		control			local			estimate	T	p			control			ISR (JA to root)			estimate	T	p			control			ISR (JA to shoot)			estimate	T	p
		γ-terpinene	MT	93	99-85-4	91.4	10.138		0.529086	±	0.149676	0.736661	±	0.209501	0.207575	1.10811	0.383			0.403704	±	0.0460712	0.493534	±	0.0818231	0.0898297	0.845259	0.437			0.529086	±	0.149676	0.549068	±	0.084561	0.0199819	0.298504	0.793
		benzene, tert-butyl-	MT	119	98-06-6	84	10.228		1.46154e-09	±	3.3498e-11	0.752678	±	0.338891	0.752678	2.221	0.156			0.917408	±	0.332123	1.3987	±	0.236523	0.48129	2.18247	0.0809			1.46154e-09	±	3.3498e-11	1.00654	±	0.561277	1.00654	1.7933	0.215
		p-mentha-3,8-diene	MT	93	586-67-4	88.9	10.366		0.616107	±	0.0712961	0.739619	±	0.200492	0.123512	0.661322	0.576			0.501195	±	0.0452681	0.695049	±	0.117561	0.193854	1.41682	0.216			0.616107	±	0.0712961	0.602162	±	0.0521248	-0.0139445	-0.26273	0.817
		3,7,11,15-tetramethyl-2-hexadecen-1-ol	DT	278	102608-53-7	91.8	18.523		0.522805	±	0.0877213	0.716919	±	0.0891702	0.194113	8.83471	0.0126	*		1.01593	±	0.337005	1.14098	±	0.288354	0.125046	0.26187	0.804			0.522805	±	0.0877213	1.14464	±	0.392313	0.621834	1.61207	0.248
		farnesol	SQT	69	4602-84-0	71.9	19.014		0.278747	±	0.051453	1.94997	±	1.08189	1.67122	1.49617	0.273			0.410757	±	0.0755884	4.13058	±	2.68578	3.71982	1.40206	0.22			0.278747	±	0.051453	0.411691	±	0.020031	0.132945	3.65378	0.0674
		total terpenes							1.94674	±	0.334764	4.89585	±	1.11296	2.9491	2.22796	0.156			3.24899	±	0.569765	7.85883	±	2.51471	4.60984	1.8567	0.122			1.94674	±	0.334764	3.7141	±	0.494114	1.76735	2.13841	0.166
		D: Terpenoid content in beech roots
									control vs. local (n=6)											control vs. ISR (JA to root) (n=4)											control vs. ISR (JA to shoot) (n=5)
		compound name	chemical class	m/z	CAS#	match factor	RT		control			local			estimate	F	p			control			ISR (JA to root)			estimate	F	p			control			ISR (JA to shoot)			estimate	F	p
		δ 3-carene	MT	93	13466-78-9	92.2	10.155		0.696757	±	0.0988569	0.364889	±	0.0706409	-0.331868	-2.36955	0.064			0.590648	±	0.113053	0.555276	±	0.166844	-0.0353724	-0.179986	0.869			0.285562	±	0.0698881	0.396926	±	0.206149	0.111364	0.511612	0.631
		total terpenes							0.696757	±	0.0988569	0.364889	±	0.0706409	-0.331868	-2.36955	0.064			0.590648	±	0.113053	0.555276	±	0.166844	-0.0353724	-0.179986	0.869			0.285562	±	0.0698881	0.396926	±	0.206149	0.111364	0.511612	0.631
		* Control measurements marked in italics are identical (control samples were taken before JA application and then used for pairwise comparison with the local and induced systemic response (ISR) ) of the same plant individuals.
		ISR = induced systemic resistance
		Significance levels of p < 0.05 (*), p < 0.01 (**) and p < 0.001 (***) were applied
		unit: µg g-1
